# Supplementary material for: Quinazoline-Derivatives of Imino-1,2,3-Dithiazoles Promote Biofilm Dispersion of Pseudomonas aeruginosa
Source: Pharmaceuticals (Basel). 2025 Nov 14;18(11):1733. doi: 10.3390/ph18111733 (PMC12655343; doi:10.3390/ph18111733)
Supplement: Supplementary file 1 [file pharmaceuticals-18-01733-s001.zip]

Archive with 1 entries (1 files):
- pharmaceuticals-3961462-supplementary.pdf
